# Supplementary material for: Stress during pubertal development affects female sociosexual behavior in mice
Source: Nat Commun. 2024 Apr 30;15:3610. doi: 10.1038/s41467-024-47300-w (PMC11061123; doi:10.1038/s41467-024-47300-w)
Supplement: Supplementary file 6 — Source Data [file 41467_2024_47300_MOESM6_ESM.xlsx]

## Sheet: Fig 1a
Figure 1a
	Age	control	pubertal stress
	31		1
	34		1
	31		1
	32		1
	33		1
	29		1
	32		1
	33		1
	32		1
	33		1
	33		1
	30		1
	33		1
	31		1
	31		1
	30		1
	32		1
	28	1
	31	1
	32	1
	33	1
	30	1
	31	1
	31	1
	31	1
	29	1
	32	1
	32	1
	33	1
	29		1
	30		1

## Sheet: Fig 1b
Figure 1b
	Control	Pubertal stress
	28	31
	31	34
	32	31
	33	32
	30	33
	31	29
	31	32
	31	33
	29	32
	32	33
	32	33
	33	30
		33
		31
		31
		30
		32
		29
		30

## Sheet: Fig 1d
Figure 1d
		Control																		Pubertal stress
	Proestrus	2	0	3	2	2	3	4	2	2	4	3	3	5	2	2	4	2	2	0	0	1	3	0	1	1	1	2	1	0	4	1	0	0	0
	Estrus	4	5	6	5	7	7	6	5	4	3	1	7	10	8	10	6	6	5	4	6	2	2	5	2	2	4	4	3	4	2	4	3	5	5
	Metestrus	6	7	3	4	2	5	4	3	5	1	4	3	3	2	3	6	4	4	8	5	7	8	5	6	7	7	6	8	3	5	8	4	6	8
	Diestrus	8	8	8	9	7	6	4	10	10	10	9	6	3	6	4	5	9	6	6	8	10	8	10	12	11	7	7	6	13	8	8	14	9	8

## Sheet: Fig 1g
Figure 1g
		Control	Pubertal stress
		1	4
		2	2
		4	2
		4	2
		4	2
		4	1
		4	1
		3	3
		3	2
		2	2
		1	2
		3	1
		4	2
		3	1
		4	1
		4	1
		1
		4

## Sheet: Fig 1h
Figure 1h
		Control																		Pubertal stress
	Trial 1	0	33.3333	10	0	0	30	0	0	0	0	0	40	60	0	60	70	0	50	0	0	0	10	0	30	0	30	0	30	80	20	60	0	0	0
	Trial 2	40	80	60	50	20	50	50	20	60	40	0	50	10	80	70	100	70	100	90	60	10	20	0	90	10	40	0	0	70	10	60	40	50	0
	Trial 3	60	90	50	70	50	70	50	50	40	40	0	60	60	80	90	90	90	100	10	70	50	40	0	80	40	50	0	0	40	0	90	30	10	0
	Trial 4	80	70	50	80	60	70	30	10	30	70	0	50	70	80	90	100	90	80	20	30	50	70	10	90	40	100	0	0	70	0	100	50	40	0

## Sheet: Fig 1k
Figure 1k
	Control	Pubertal stress
	0.0581824	0.0289423
	0.056838	-0.0566627
	-0.0487796	0.333276
	0.183681	0.169165
	0.0733425	0.201224
	-0.0022394	0.0700758
	0.0578461	0.230595
	0.164687	-0.0026905
	0.359106	-0.0972011
	0.083255	0.142311
	0.203524	0.163763
	0.342541	-0.111914
	0.155384	0.269602
	-0.151031	0.245263
	0.0468541	-0.094852
	0.164345	0.0890778
	-0.0097568
	0.274788

## Sheet: Fig 1l
Figure 1l
	Preference score	Control	Pubertal stress
	0.142311		27.5
	0.269602		0
	0.163763		55
	-0.111914		7.5
	-0.094852		65
	0.245263		7.5
	0.0890778		77.5
	0.230595		30
	0.0700758		0
	0.201224		25
	-0.0972011		30
	-0.00269045		40
	0.333276		2.5
	0.169165		72.5
	0.0289423		35
	-0.0566627		22.5
	0.203524	32.5
	0.359106	37.5
	0.0832551	0
	-0.0487796	68.33
	0.183681	42.5
	0.056838	45
	0.0581824	50
	0.0733425	55
	0.164687	20
	0.0578461	32.5
	-0.00223937	32.5
	0.342541	60
	0.155384	50
	-0.151031	50
	-0.0097568	62.5
	0.164345	90
	0.0468541	77.5

## Sheet: Fig 2a
Figure 2a
	Control	Pubertal stress
	22.67	17.66
	14.64	42.11
	7.18	42.65
	6.8	35.62
	13.09	13.87
	16.86	11.98
	47.47	5.28
	43.6	16.98
	59.36	16.06
	15.47	28.28
	2.45	32.06
	6.1	34.81
		18.28
		6.34
		6.2
		19.52
		14.27
		23.8
		24.07

## Sheet: Fig 2b
Figure 2b
	Control	Pubertal stress
	22.14	16.19
	26.5	6.76
	5.49	28.43
	5.78	26.34
	5.48	22.88
	4.4	9.72
	18.18	8.48
	29.55	2.74
	24.97	7.51
	8.47	14.37
	2.69	20.64
		26.28
		26.8
		12.24
		4.39
		6.22
		10.02
		29.88

## Sheet: Fig 2c
Figure 2c
	Control	Pubertal stress
	11.5881	1.03303
	10.9679	5.11281
	5.42204	2.24725
	4.41101	5.57906
	1.2462	3.32954
	9.38153	4.22559
	3.15753	5.80012
	11.1372	4.42622
	6.59655	6.52131
	1.89851	1.85191
		8.35654
		33.1459
		1.57956
		1.49606
		12.7984
		17.8681
		3.14011
		32.038

[truncated: 55 more sheets: Fig 2e, Fig 2f, Fig 2g, Fig 3c, Fig 3d, Fig 3f, Fig 3g, Fig 4a, Fig 4b, Fig 4c, Fig 4e, Fig 4f, Fig 4g, Fig 5n, Fig 5o, Fig 5p, Fig 5q, Fig 5r, Fig 6q, Fig 6r …]
